# Supplementary material for: Knockdown of USP8 inhibits prostate cancer cell growth, proliferation, and metastasis and promotes docetaxel’s activity by suppressing the NF-kB signaling pathway
Source: Front Oncol. 2022 Oct 20;12:923270. doi: 10.3389/fonc.2022.923270 (PMC9632420; doi:10.3389/fonc.2022.923270)
Supplement: Supplementary file 1 [file DataSheet_1.zip]

Archive with 10 entries (10 files):
- Analysis/~$Mock vs dox.xlsx
- Analysis/~$scramble vs dox.xlsx
- Analysis/apoptosis.pzfx
- Analysis/MTT.pzfx
- Analysis/tanswell and migration.pzfx
- Analysis/WB BAND ANALYSIS cadherin.pzfx
- Analysis/WB BAND ANALYSIS caspase.pzfx
- Analysis/WB BAND ANALYSIS OE-USP8 vs dox.pzfx
- Analysis/WB BAND ANALYSIS SiEGFR vs OE-USP8.pzfx
- Analysis/WB BAND ANALYSIS SiUSP8 vs dox.pzfx
